# Supplementary material for: Multiple Infections with Viruses of the Family Tymoviridae in Czech Grapevines
Source: Viruses. 2024 Feb 23;16(3):343. doi: 10.3390/v16030343 (PMC10975331; doi:10.3390/v16030343)
Supplement: Supplementary file 1 [file viruses-16-00343-s001.zip]

Archive with 3 entries (3 files):
- Figures S1-S3.pdf
- Table S5 Primers for confirming tymovirus sequences.pdf
- Tables S1-S4.xlsx
